# Supplementary material for: Correlation between Levels of Vitamins D3 and E in Type 2 Diabetes Mellitus: A Case-Control Study in Serdang, Selangor, Malaysia
Source: Nutrients. 2021 Jul 1;13(7):2288. doi: 10.3390/nu13072288 (PMC8308395; doi:10.3390/nu13072288)
Supplement: Supplementary file 1 [file nutrients-13-02288-s001.zip]

Archive with 1 entries (1 files):
- nutrients-1249224-supplementary.pdf
